# Supplementary material for: A journey on plate tectonics sheds light on European crayfish phylogeography
Source: Ecol Evol. 2019 Jan 19;9(4):1957–71. doi: 10.1002/ece3.4888 (PMC6392496; doi:10.1002/ece3.4888)
Supplement: Supplementary file 6 [file ECE3-9-1957-s006.xlsx]

## Sheet: sequences
Table S1 List of specimens information with locality of origin, 16S, COI and concatenated sequences identity code, phylogroup, authorship and the GenBank accession numbers.
Locality	Haplogroup	Acc. No. 16S	Acc. No. COI	Source
Zeleni Vir, Radatovići, HR	ZV	JF293402 - JF293404	JF293456 - JF293460	Klobučar et al. 2013
Blate, Malinci, HR	GK	JF293381	JF293428, JF293429	Klobučar et al. 2013
Bresni potok, Gerovo, HR	GK	JF293381	JF293430	Klobučar et al. 2013
Unnamed stream, Crni Lug, HR	GK	JF293381	JF293430	Klobučar et al. 2013
Gerovčica, Gerovo, HR	GK	JF293381	JF293430	Klobučar et al. 2013
Unnamed stream, Bela Vodica, HR	GK	JF293381	JF293430	Klobučar et al. 2013
Unnamed stream, Vele Vode, HR	GK	JF293381	JF293430	Klobučar et al. 2013
Kolpa River near Dolenja Žaga, Kočevje, SI	GK	-	AY667140	Trontelj et al. 2005
Gramaljska Dobra, Gramalj, HR	GK	JF293383	JF293431	Klobučar et al. 2013
Unnamed stream, Leskova Draga, HR	GK	JF293381	JF293432	Klobučar et al. 2013
Unnamed source, Malinci, HR	GK	JF293381	JF293433 - JF293435	Klobučar et al. 2013
Unnamed stream, Kupjak, HR	GK	JF293382	-	Klobučar et al. 2013
Grivački potok, Grivac, Kočevje, SI	GK	-	AY667145	Trontelj et al. 2005
Belica Creek, Kočevje, SI	GK	-	AY667125	Trontelj et al. 2005
Unnamed stream, Vrelo, HR	ŽPB	JF293395	JF293446	Klobučar et al. 2013
Unnamed stream, Plaška Glava, HR	ŽPB	JF293395, JF293397, JF293401	JF293447	Klobučar et al. 2013
Unnamed stream, Drežnica, HR	ŽPB	JF293395	JF293448, JF293449	Klobučar et al. 2013
Brebornica, Krnjak, HR	ŽPB	JF293395	JF293449	Klobučar et al. 2013
Unnamed stream, Krakar, HR	ŽPB	JF293395, JF293400	JF293449, JF293453	Klobučar et al. 2013
Ratković, Donji Puškarići, HR	ŽPB	JF293395	JF293449	Klobučar et al. 2013
Jarak, Jelenići, HR	ŽPB	JF293396	JF293450	Klobučar et al. 2013
Jarak, Sošice, HR	ŽPB	JF293397, JF293399	JF293451, JF293452	Klobučar et al. 2013
Sopotski slap, Sošice, HR	ŽPB	JF293397	JF293452, JF293455	Klobučar et al. 2013
Suvaja, Sošice, HR	ŽPB	JF293395	JF293452	Klobučar et al. 2013
Sartuk, Sertić Poljana, HR	ŽPB	JF293395	JF293454	Klobučar et al. 2013
Bojna, Bojna, HR	ŽPB	JF293398	-	Klobučar et al. 2013
Unnamed stream, Čujića Krčevina, HR	LD	JF293384	JF293461, JF293464	Klobučar et al. 2013
Source Jezero, Sinj, HR	LD	JF293384	JF293461	Klobučar et al. 2013
Unnamed stream, Preodac, BA	LD	JF293384	JF293462, JF293463	Klobučar et al. 2013
Kobilica, Palanka, HR	LD	JF293384	JF293465, JF293466, JN683348	Klobučar et al. 2013
Orašnica, Knin, HR	LD	JF293384	JN683349	Klobučar et al. 2013
Srebrenica, Donji Srb, HR	LD	JF293384	JN683350	Klobučar et al. 2013
Krasulja, Korenica, HR	LD	JF293384	JN683348	Klobučar et al. 2013
Rječica, Jezerce, HR	LD	JF293384	-	Klobučar et al. 2013
Rakova voda, Strmica, HR	LD	JF293385	-	Klobučar et al. 2013
Korana, Bosansko Grahovo, BA	LD	JF293386	-	Klobučar et al. 2013
Badnjevice channel, Donji Proložac, HR	BAN	JF293394	JF293445	Klobučar et al. 2013
Maja, Glina, HR	BAN	JN683357	JN683351	Klobučar et al. 2013
Slatina, Dvor, HR	BAN	JN683357	JN683351	Klobučar et al. 2013
Bručina, Glina, HR	BAN	JN683357	JN683351, JN683352	Klobučar et al. 2013
Sedrac, Razlog, BG	SB	JF293380	JF293405	Klobučar et al. 2013
Rijeka Crnojevića, Cetinje, ME	SB	JF293389	JF293436, AY667139	Klobučar et al. 2013, Trontelj et al. 2005
Grošnička reka, Kragujevac, SR	SB	JF293388	JF293437	Klobučar et al. 2013
Unnamed stream, Zlatibor Mountain, SR	SB	JF293388	JF293444	Klobučar et al. 2013
Unnamed stream, Jakupica Mountain, MK	SB	JF293390	JF293438	Klobučar et al. 2013
Unnamed stream, Pelister Mountain, MK	SB	JF293390	-	Klobučar et al. 2013
Unnamed stream, Rashan, Kosovo	SB	JF293393	JF293439	Klobučar et al. 2013
Lunni, Zhegovc, Kosovo	SB	JN683358	JN683353	Klobučar et al. 2013
Bošava, Kožuf Mountain, MK	SB	JF293391	JF293440, JF293442	Klobučar et al. 2013
Unnamed stream, Kožuf Mountain, MK	SB	JF293392	JF293441	Klobučar et al. 2013
Toplodolska reka, Temska, SR	SB	JF293387	JF293443, JF293467	Klobučar et al. 2013
Sandanska Bistrica, Sandanski, BG	SB	AM181348	AM180948	Schubart and Huber 2006
Batania, Koúpa, Políkastro, GR	SB	-	AY667138	Trontelj et al. 2005
Ano Kefalari, Drama, GR	SB	-	AY667132	Trontelj et al. 2005
Koursovit, Karidohóri, Sidirókastro, GR	SB	-	AY667134	Trontelj et al. 2005
Maras, Pige, Drama, GR	SB	-	AY667133	Trontelj et al. 2005
Mílli, Angístro, Sidirókastro, GR	SB	-	AY667135, AY667137	Trontelj et al. 2005
Ramna, Akritohóri, Sidirókastro, GR	SB	-	AY667136	Trontelj et al. 2005
Crna rijeka, Trnovo, BA	CSE	JF293376	JF293406 - JF293408	Klobučar et al. 2013
Archbach, Reutte, AT	CSE	JF293377	JF293409	Klobučar et al. 2013
Rhine & Danube systems, DE and CH	CSE	AM181346	AM180942	Schubart and Huber 2006
Rositsa, Rositsa, BG	CSE	JF293379	JF293410	Klobučar et al. 2013
Kavuša, Gornji Vakuf, BA	CSE	JF293371	JN683354	Klobučar et al. 2013
Dolje, Podsused, HR	CSE	JF293371	JF293411, JF293412	Klobučar et al. 2013
Veliki potok, Zagreb, HR	CSE	JF293368	JF293413, JF293427	Klobučar et al. 2013
Dubravica, Pušća, HR	CSE	JF293371	JF293413	Klobučar et al. 2013
Gračanski potok, Zagreb, HR	CSE	JF293371	JF293414	Klobučar et al. 2013
Ivanečka Željeznica, Ivanec, HR	CSE	JF293368	JF293415	Klobučar et al. 2013
Lonja, Paka, HR	CSE	JF293370	JF293415	Klobučar et al. 2013
Jarak, Stojdraga, HR	CSE	JF293371, JF293372	JF293416	Klobučar et al. 2013
Kraljevec, Zagreb, HR	CSE	JF293371	JF293417	Klobučar et al. 2013
Okićnica, Donji Gorički, HR	CSE	JF293369	JF293418, JF293419	Klobučar et al. 2013
Unnamed stream, Crkveni Vrhovci, HR	CSE	JF293374	JF293420	Klobučar et al. 2013
Vučjak, Jagodnjak, HR	CSE	JF293374	JF293420	Klobučar et al. 2013
Bukovica, Novo Selo, HR	CSE	JF293375	JF293421	Klobučar et al. 2013
Cerna, Caras Severin, RO	CSE	JF293371, JF293378	JF293422 - JF293425	Klobučar et al. 2013
Sarni, Kraljev Vrh, HR	CSE	JF293371	JF293426	Klobučar et al. 2013
Bregana, Grdanjci, HR	CSE	JF293371	-	Klobučar et al. 2013
Curak, Glušinja, HR	CSE	JF293371, JF293373	-	Klobučar et al. 2013
Mrzlak, Zagreb, HR	CSE	JF293371	-	Klobučar et al. 2013
Izvir, Mrzlo Polje Žumberačko, HR	CSE	JF293371	-	Klobučar et al. 2013
Reka, Logaščica tributary, Logatec, SI	CSE	AM181347	-	Schubart and Huber 2006
Haldensee + Algäu, AT and DE	CSE	-	AM180943	Schubart and Huber 2006
Dachs See, Algäu, DE	CSE	-	AM180944	Schubart and Huber 2006
Auerberg, Algäu, DE	CSE	-	AM180945	Schubart and Huber 2006
Rouderbaach, Grevenmacher, LU	CSE	-	AY667143	Schubart and Huber 2006
Wienerwald, eastern AT	CSE	-	AM180946	Schubart and Huber 2006
Schlierbach, Bliesbruck, Sarreguemines, FR	CSE	-	AY667141	Trontelj et al. 2005
Gailbach, Obergailbach, Sarreguemines, FR	CSE	-	AY667141	Trontelj et al. 2005
Freiburg im Breisgau, DE	CSE	-	AY667141	Trontelj et al. 2005
Bohinjska Bela, Bled, SI	CSE	-	AY667124	Trontelj et al. 2005
Zainer Bach, Arnoldstein, AT	CSE	-	AY667130	Trontelj et al. 2005
Tributary of the Slizza, Tarvisio, IT	CSE	-	AY667130	Trontelj et al. 2005
Schinzengraben, Pressegger See, Hermangor, AT	CSE	-	AY667130	Trontelj et al. 2005
Rakitna, Ljubljana, SI	CSE	-	AY667127, AY667126	Trontelj et al. 2005
River Iška, Ljubljana, SI	CSE	-	AY667127	Trontelj et al. 2005
Hotenjka Creek, Logatec, SI	CSE	-	AY667127	Trontelj et al. 2005
Jazbinški potok, Žerjav, SI	CSE	-	AY667127	Trontelj et al. 2005
Piano di Fusine, Tarvisio, IT	CSE	-	AY667127	Trontelj et al. 2005
River Cerknica, Cerkno, SI	CSE	-	AY667122	Trontelj et al. 2005
Dovje, Jesenice, SI	CSE	-	AY667142	Trontelj et al. 2005
Gorenji Lazi, Ribnica, SI	CSE	-	AY667144	Trontelj et al. 2005
Glinščica Creek, Ljubljana, SI	CSE	-	AY667128	Trontelj et al. 2005
Baškagrapa, Tolmin, SI	CSE	-	AY667121	Trontelj et al. 2005
Velika, Demirköy, Kirklareli, TR	CSE	-	AY667131	Trontelj et al. 2005
Zala Creek, Godovič, Idrija, SI	CSE	-	AY667123	Trontelj et al. 2005
Zaplana, Logatec, SI	CSE	-	AY667129	Trontelj et al. 2005
Bertinský brook, CZ	CSE	-	KX589271	Petrusek et al. 2017
Bojovka, CZ	CSE	-	KX589271	Petrusek et al. 2017
Bradava, CZ	CSE	-	KX589271	Petrusek et al. 2017
Huníkovský brook, CZ	CSE	-	KX589271	Petrusek et al. 2017
Chocenický brook, CZ	CSE	-	KX589271	Petrusek et al. 2017
Luční brook, Giant Mts., CZ	CSE	-	KX589275	Petrusek et al. 2017
Luční brook, Bohemian Uplands, CZ	CSE	-	KX589271	Petrusek et al. 2017
Míza, CZ	CSE	-	KX589271	Petrusek et al. 2017
Oupor 1, CZ	CSE	-	KX589271	Petrusek et al. 2017
Padrťský brook, CZ	CSE	-	KX589271	Petrusek et al. 2017
Příchovický brook, CZ	CSE	-	KX589271	Petrusek et al. 2017
Rakovský brook, CZ	CSE	-	KX589271	Petrusek et al. 2017
Radotínksý brook, CZ	CSE	-	KX589271, KX589273	Petrusek et al. 2017
Stroupínský brook, CZ	CSE	-	KX589271	Petrusek et al. 2017
Třebušín, CZ	CSE	-	KX589271	Petrusek et al. 2017
Úporský brook, CZ	CSE	-	KX589271	Petrusek et al. 2017
Všenorský, CZ	CSE	-	KX589271	Petrusek et al. 2017
Zbirožský brook, CZ	CSE	-	KX589271, KX589274	Petrusek et al. 2017
Zákolanský brook, CZ	CSE	-	KX589271	Petrusek et al. 2017
Zubřina, CZ	CSE	-	KX589271	Petrusek et al. 2017
Dresden, DE	CSE	-	KX589271	Petrusek et al. 2017
Bernece-stream, HU	CSE	MK217313, MK217314	MK227717	This study
Nagybörzsöny-stream, HU	CSE	MK217294, MK217298, MK217309, MK217315, MK217316, MK217317, MK217320, MK217321	MK227725	This study
Bagolybükki-stream, HU	CSE	MK217289, MK217299, MK217295, MK217296	MK227715, MK227716	This study
Bükkös-stream, HU	CSE	MK217290, MK217291, MK217297, MK217304, MK217305	MK227718, MK227719	This study
Malomvölgyi-stream, HU	CSE	MK217300, MK217301, MK217310, MK217318	MK227720	This study
Miklósdeákvölgyi-stream, HU	CSE	MK217292, MK217293, MK217302, MK217303, MK217306, MK217307, MK217308, MK217312, MK217319	MK227721, MK227722, MK227723, MK227724	This study
Stájer-stream, HU	CSE	MK217311	-	This study
Aninoasa, Jiu, RO	CSE	-	MK227734, MK227735, MK227736	This study
Balta, Jiu, RO	CSE	-	MK227737, MK227738	This study
Bistra, Timis, RO	CSE	-	MK227739, MK227740	This study
Bulba, Jiu, RO	CSE	-	MK227741, MK227742	This study
Cosustea, Jiu, RO	CSE	-	MK227743, MK227744	This study
Valea Sterminosu, Mures-Strei, RO	CSE	-	MK227746, MK227747, MK227748	This study
Maciova, Timis, RO	CSE	-	MK227745	This study
Valea Morii, Mures-Strei, RO	CSE	-	MK227749, MK227750, MK227751	This study
Zeicani, Mures-Strei, RO	CSE	-	MK227761	This study
Valea Rosie, Jiu, RO	CSE	-	MK227753, MK227754, MK227755	This study
Valea Vidra, Timis, RO	CSE	-	MK227756, MK227757	This study
Vanturatoarea, Cerna, RO	CSE	-	MK227758, MK227759, MK227760	This study
Rănușa, Crișul Alb, RO	APU	MK217282, MK217286, MK217288	MK227712, MK227713, MK227731, MK227732, MK227733	This study
Șoimușurilor, Crisul Negru, RO	APU	MK217287	MK227714	This study
Damiș, Crișul Negru, RO	APU	MK217275, MK217276, MK217277, MK217279, MK217280	MK227703, MK227704, MK227705, MK227706, MK227727, MK227728	This study
Răchiteasca, Crisul Repede, RO	APU	MK217278, MK217281, MK217283, MK217284, MK217285	MK227707, MK227708, MK227709, MK227710, MK227711, MK227730	This study
Luncșoru, Crisul Repede, RO	APU	-	MK227729	This study
Boga, Crisul Negru, RO	APU	-	MK227726	This study
